# Supplementary material for: The role of proximal body information on anticipatory judgment in tennis using graphical information richness
Source: PLoS One. 2017 Jul 13;12(7):e0180985. doi: 10.1371/journal.pone.0180985 (PMC5509252; doi:10.1371/journal.pone.0180985)
Supplement: S1 Data — (CSV) [file pone.0180985.s002.csv]

CG Models		ALPOL				RAPLD				BOPLD				ALPLD
Temporal Occlusion		-60ms	-30ms	0ms	+150ms	-60ms	-30ms	0ms	+150ms	-60ms	-30ms	0ms	+150ms	-60ms	-30ms	0ms	+150ms
Skilled	Sub1	64.29	85.71	92.86	100.00	78.57	92.86	85.71	100.00	50.00	78.57	85.71	100.00	78.57	92.86	78.57	100.00
	Sub2	78.57	78.57	85.71	100.00	85.71	71.43	71.43	100.00	78.57	71.43	78.57	100.00	64.29	64.29	71.43	100.00
	Sub3	78.57	50.00	85.71	100.00	42.86	78.57	85.71	100.00	64.29	71.43	64.29	100.00	78.57	85.71	78.57	100.00
	Sub4	35.71	64.29	57.14	100.00	92.86	78.57	85.71	100.00	57.14	64.29	64.29	100.00	71.43	50.00	50.00	100.00
	Sub5	71.43	78.57	78.57	100.00	64.29	50.00	92.86	100.00	50.00	57.14	71.43	100.00	50.00	85.71	71.43	100.00
	Sub6	78.57	71.43	57.14	92.86	71.43	78.57	57.14	100.00	78.57	64.29	57.14	100.00	50.00	71.43	50.00	100.00
	Sub7	64.29	85.71	92.86	100.00	78.57	92.86	85.71	100.00	50.00	78.57	85.71	100.00	78.57	92.86	78.57	100.00
	Sub8	64.29	78.57	50.00	100.00	71.43	85.71	50.00	100.00	64.29	78.57	71.43	100.00	50.00	78.57	64.29	100.00
	Sub9	71.43	71.43	100.00	85.71	85.71	78.57	71.43	100.00	71.43	71.43	85.71	100.00	50.00	78.57	78.57	100.00
	Sub10	78.57	78.57	78.57	100.00	71.43	85.71	85.71	100.00	71.43	85.71	71.43	100.00	57.14	64.29	78.57	100.00
	Sub11	57.14	57.14	64.29	100.00	78.57	71.43	78.57	100.00	50.00	57.14	64.29	100.00	71.43	57.14	78.57	100.00
	Sub12	64.29	64.29	78.57	100.00	64.29	78.57	64.29	100.00	50.00	71.43	85.71	100.00	50.00	71.43	57.14	92.86
	Sub13	57.14	71.43	71.43	100.00	64.29	85.71	85.71	100.00	57.14	64.29	100.00	100.00	78.57	85.71	71.43	100.00
	Sub14	85.71	71.43	78.57	92.86	78.57	85.71	78.57	100.00	57.14	57.14	71.43	100.00	71.43	85.71	78.57	100.00
	Sub15	85.71	100.00	78.57	100.00	85.71	85.71	85.71	100.00	85.71	92.86	78.57	100.00	57.14	78.57	92.86	100.00
Mean		69.05	73.81	76.67	98.10	74.29	80.00	77.62	100.00	62.38	70.95	75.71	100.00	63.81	76.19	71.90	99.52
SD		13.13	12.27	14.40	4.24	12.31	10.53	12.33	0.00	12.21	10.62	11.39	0.00	12.21	12.85	11.91	1.84
Novice	Sub1	71.43	57.14	50.00	100.00	42.86	57.14	57.14	100.00	78.57	64.29	42.86	100.00	78.57	64.29	50.00	92.86
	Sub2	50.00	50.00	57.14	100.00	64.29	64.29	92.86	100.00	71.43	42.86	64.29	100.00	35.71	42.86	57.14	100.00
	Sub3	57.14	64.29	71.43	100.00	57.14	50.00	71.43	100.00	57.14	71.43	64.29	100.00	64.29	71.43	64.29	100.00
	Sub4	85.71	71.43	57.14	100.00	71.43	57.14	85.71	100.00	50.00	50.00	57.14	100.00	71.43	57.14	71.43	100.00
	Sub5	64.29	64.29	50.00	100.00	64.29	71.43	64.29	100.00	50.00	50.00	71.43	100.00	71.43	64.29	85.71	100.00
	Sub6	64.29	50.00	57.14	100.00	71.43	64.29	57.14	100.00	57.14	21.43	57.14	100.00	50.00	71.43	50.00	100.00
	Sub7	71.43	71.43	64.29	100.00	71.43	50.00	71.43	100.00	50.00	71.43	57.14	100.00	85.71	71.43	64.29	100.00
	Sub8	57.14	85.71	71.43	100.00	35.71	57.14	57.14	100.00	57.14	85.71	71.43	92.86	50.00	71.43	78.57	100.00
	Sub9	57.14	71.43	64.29	92.86	50.00	64.29	57.14	100.00	57.14	35.71	42.86	100.00	71.43	57.14	50.00	100.00
	Sub10	57.14	57.14	64.29	100.00	64.29	50.00	57.14	92.86	57.14	57.14	78.57	100.00	50.00	64.29	85.71	100.00
	Sub11	50.00	57.14	78.57	100.00	50.00	57.14	64.29	100.00	50.00	57.14	71.43	100.00	64.29	50.00	57.14	100.00
	Sub12	71.43	64.29	42.86	100.00	64.29	64.29	71.43	100.00	35.71	57.14	64.29	100.00	85.71	64.29	57.14	100.00
	Sub13	78.57	64.29	78.57	100.00	64.29	78.57	64.29	100.00	42.86	50.00	71.43	100.00	71.43	50.00	64.29	100.00
	Sub14	57.14	42.86	64.29	100.00	71.43	50.00	50.00	92.86	78.57	57.14	78.57	100.00	71.43	57.14	78.57	100.00
	Sub15	85.71	71.43	71.43	100.00	71.43	57.14	71.43	100.00	64.29	35.71	71.43	100.00	64.29	64.29	85.71	100.00
Mean		65.24	62.86	62.86	99.52	60.95	59.52	66.19	99.05	57.14	53.81	64.29	99.52	65.71	61.43	66.67	99.52
SD		11.73	10.87	10.53	1.84	11.41	8.39	11.60	2.51	12.07	16.17	11.13	1.84	14.08	8.87	13.41	1.84
